# Supplementary material for: Integrative Genome-Based Survey of the SARS-CoV-2 Omicron XBB.1.16 Variant
Source: Int J Mol Sci. 2023 Sep 1;24(17):13573. doi: 10.3390/ijms241713573 (PMC10487968; doi:10.3390/ijms241713573)
Supplement: Supplementary file 1 [file ijms-24-13573-s001.zip]

Archive with 3 entries (3 files):
- Figures.pdf
- File_S1 Acknowledgement and reference of Authors who deposited analyzed genomes in GSAID portal.pdf
- Table_S1.pdf
